# Supplementary material for: Co-development of central and peripheral neurons with trunk mesendoderm in human elongating multi-lineage organized gastruloids
Source: Nat Commun. 2021 May 21;12:3020. doi: 10.1038/s41467-021-23294-7 (PMC8140076; doi:10.1038/s41467-021-23294-7)
Supplement: Supplementary file 2 — Supplementary Data 1 [file 41467_2021_23294_MOESM2_ESM.xlsx]

## Sheet: Sheet1
Supplementary Data 1. Key Resources Table
REAGENT or RESOURCE	SOURCE	IDENTIFIER
Rat Anti-SSEA3 (AF488 conjugate)	STEMCELL Technologies	Cat.No.: 60061AD; RRID: AB_1118554
Mouse anti-SSEA4	STEMCELL Technologies	Cat.No.: 60062; RRID: AB_2721031
Mouse anti-SOX2	R&D Systems	Cat.No.: MAB2018; RRID: AB_358009
Goat anti-SOX2	R&D Systems	Cat.No.: AF2018; RRID: AB_355110
Goat anti-Brachyury	R&D Systems	Cat.No.: AF2085; RRID: AB_2200235
Goat anti-GATA4	R&D Systems	Cat.No.: AF2606; RRID: AB_2232177
Goat anti-GATA6	R&D Systems	Cat.No.: AF1700; RRID: AB_2108901
Mouse anti-CDX2	DSHB	Cat.No.: PCRP-CDX2-1A3; RRID: CVCL_KD04
Rabbit anti-ISL1	Sigma-Aldrich	Cat.No.: HPA057416; RRID: AB_2683431
Mouse anti-TFAP2α	DSHB	Cat.No.: 3B5; RRID: AB_667767
Goat anti-SOX10	R&D Systems	Cat.No.: AF2864; RRID: AB_442208
Mouse anti-Collagen IV α1	R&D Systems	Cat.No.: MAB6308
Rabbit anti-Collagen I α1	Novus Biologicals	Cat.No.: NBP1-30054; RRID: AB_1968486
Goat anti-Vimentin	R&D Systems	Cat.No.: AF2105; RRID: AB_355153
Goat anti-CDH1/E-cadherin	R&D Systems	Cat. No.: AF648; RRID: AB_355504
Goat anti-FOXA2	R&D Systems	Cat.No.: AF2400; RRID: AB_2294104
Rabbit anti-FOXF1	Abcam	Cat.No.: ab168383
Goat anti-SOX17	R&D Systems	Cat.No.: AF1924; RRID: AB_355060
Rabbit anti-β-tubulin III/TUJ1 (TUBB3)	BioLegend	Cat.No.: 802001; RRID: AB_2564645
Mouse anti-β-tubulin III/TUJ1 (TUBB3)	Abcam	Cat.No.: ab7751; RRID: AB_306045
Mouse SMI312 cocktail	BioLegend	Cat.No.: 837904; RRID: AB_2566782
Mouse anti-GAP-43	Encor	Cat.No.: MCA-5E8; RRID: AB_2572287
Mouse anti-Peripherin	Santa Cruz Biotechnologies	Cat.No.: sc-377093
Rabbit anti-CDH2/N-cadherin	Cell Signaling Technologies	Cat.No.: 13116; RRID: AB_2687616
Mouse anti-ZO1	Invitrogen	Cat.No.: 33-9100; RRID: AB_2533147
Rabbit anti-Mu Opioid Receptor (OPRM1)	Abcam	Cat.No.: ab10275; RRID: AB_2156356
Rabbit anti-GAD65&67	Abcam	Cat.No.: ab11070; RRID: AB_297722
Rabbit anti-TLX3	Abcam	Cat.No.: ab184011
Rabbit anti-LBX1	Invitrogen	Cat.No.: PA564884; RRID: AB_2662958
Rabbit anti-PAX2	Invitrogen	Cat.No.: 716000; RRID: AB_2533990
Goat anti-PAX3	R&D Systems	Cat.No.: AF2457; RRID: AB_416599
Mouse anti-PAX7	R&D Systems	Cat.No.: MAB1675; RRID: AB_2159833
Rabbit anti-LHX9	Abcam	Cat.No.: ab224357
Mouse anti-CHX10	Santa Cruz Biotechnologies	Cat.No.: sc-374151
Mouse anti-NKX6.1	DSHB	Cat.No.: F55A12; RRID: AB_532379
Rabbit anti-BRN3A	EMD Millipore	Cat.No.: AB5945; RRID: 92154
Goat anti-BMP2/4	R&D Systems	Cat.No.: AF355
Goat anti-Desmin	R&D Systems	Cat.No.: AF3844; RRID: AB_2092419
Mouse anti-Myosin Heavy Chain	R&D Systems	Cat.No.: MAB4470; RRID: AB_1293549
Mouse anti-Troponin T (cardiac)	R&D Systems	Cat.No.: MAB1874
Chemicals
mTeSR Plus	STEMCELL Technologies	Cat.No.: 05825
mFreSR	STEMCELL Technologies	Cat.No.: 05854
DMEM/F-12	Thermo Fisher Scientific	Cat.No.: 11320033
Knockout DMEM	Thermo Fisher Scientific	Cat.No.: 10829018
Knockout Serum Replacement	Thermo Fisher Scientific	Cat.No.: 10828028
Neurobasal Plus Medium	Thermo Fisher Scientific	Cat.No.: A3582901
BrainPhys Neuronal Culture Medium	STEMCELL Technologies	Cat.No.: 05790
N-2 supplement (100X)	Thermo Fisher Scientific	Cat.No.: 17502048
B-27 supplement (50X)	Thermo Fisher Scientific	Cat.No.: 17504044
GlutaMAX	Thermo Fisher Scientific	Cat.No.: 35050061
MEM Non-Essential Amino Acids	Thermo Fisher Scientific	Cat.No.: 11140050
Penicillin-Streptomycin	Thermo Fisher Scientific	Cat.No.: 15140122
hESC-qualified Matrigel	Corning	Cat.No.: 08-774-552
CHIR 99021	Tocris Bioscience	Cat.No.: 4423
bFGF/FGF2	R&D Systems	Cat.No.: 233-FB
FGF8	R&D Systems	Cat.No.: 423-F8
HGF	R&D Systems	Cat.No.: 294-HG
IGF-1	R&D Systems	Cat.No.: 291-G1
BDNF	R&D Systems	Cat.No.: 248-BDB-005
GDNF	R&D Systems	Cat.No.: 212-GD-010
Dibutyryl-cyclic AMP	Sigma-Aldrich	Cat.No.: D0260
Y-27632	Tocris Bioscience	Cat.No.: 1254
Retinoic acid	Sigma-Aldrich	Cat.No.: R2625
Hh-Ag1.5	Cellagen Technology	Cat.No.: C4412-2s
LDN 193189	Tocris Bioscience	Cat.No.: 6053
SB 431542	Tocris Bioscience	Cat.No.: 1614
DAPT	Tocris Bioscience	Cat.No.: 2634
SU 5402	Tocris Bioscience	Cat.No.: 3300
Dorsomorphin	Tocris Bioscience	Cat.No.: 3093
Accutase	STEMCELL Technologies	Cat.No.: 07920
Gentle Cell Dissociation Reagent	STEMCELL Technologies	Cat.No.: 07174
Bacillus Licheniformis protease	Creative Biomart	Cat.No.: NATE-0633
DNase I	Sigma-Aldrich	Cat.No.: 11284932001
CryoStor CS-10	BioLife Solutions	Cat.No.: 210373
Neural Tissue Dissociation Kit (P)	Miltenyi Biotec	Cat.No.: 130-092-628
Anti-Adherence Rinsing Solution	STEMCELL Technologies	Cat.No.: 07010
Fluo-4 AM	Thermo Fisher Scientific	Cat.No.: F14201
HBSS	Thermo Fisher Scientific	Cat.No.: 14025076
HBSS CM-free	Thermo Fisher Scientific	Cat.No.: 14175079
DAMGO mu opioid receptor agonist	Abcam	Cat.No.: ab120674
Naloxone hydrochloride	Abcam	Cat.No.: ab120074
Histodenz	Sigma-Aldrich	Cat.No.: D2158
Bovine Serum Albumin Fraction V	Fisher Scientific	Cat.No.: BP1600-100
Triton X-100	Electron Microscopy Sciences	Cat.No.: 221440
NucBlue fixed cell stain	Thermo Fisher Scientific	Cat.No.: R37606
Commercial Kits
STEMdiff Cerebral Organoid and Maturation Kit	STEMCELL Technologies	Cat.No.: 08570-1
NextGem v3.1	10x Genomics	https://support.10xgenomics.com/
KAPA SYBR FAST qPCR kit	Roche	https://sequencing.roche.com/en/products-solutions/products/qpcr/kapa-sybr-fast/ordering.html
Experimental Models: Cell Lines
hiPSC lines used in this study	Paluh lab	Supplementary Table 1
Software
Keynote	Apple	https://www.apple.com/keynote/
GraphPad Prism 9	GraphPad	https://www.graphpad.com/scientific-software/prism/
Excel	Microsoft	https://www.microsoft.com/en-us/microsoft-365/excel
Fiji	Schindelin et al., 2012	https://imagej.net/Fiji
Illustrator CC2020	Adobe	https://www.adobe.com/products/illustrator.html
Imaris	BitPlane	https://imaris.oxinst.com/
cellSens	Olympus	https://www.olympus-lifescience.com/en/software/cellsens/
Cell Ranger	10x Genomics	https://support.10xgenomics.com/
Loupe Browser	10x Genomics	https://support.10xgenomics.com/
Other
6 well plate	CELLTREAT	Cat.No.: 229105
100 mm petri dish	Fisher	Cat.No.: S33580A
Lab-Tek II chambered coverglass	Thermo Fisher Scientific	Cat.No.: 155382
CHEMcell VERSA-ORB2 orbital shaker	Chemglass Life Sciences	Cat.No.: CLS-4021-100
NovaSeq 6000	Illumina	https://www.illumina.com/systems/sequencing-platforms/novaseq.html
