# Supplementary material for: Co-development of central and peripheral neurons with trunk mesendoderm in human elongating multi-lineage organized gastruloids
Source: Nat Commun. 2021 May 21;12:3020. doi: 10.1038/s41467-021-23294-7 (PMC8140076; doi:10.1038/s41467-021-23294-7)
Supplement: Supplementary file 3 — Supplementary Data 2 [file 41467_2021_23294_MOESM3_ESM.xlsx]

## Sheet: NCCs
Supplementary Data 2. scRNAseq annotation gene lists
Pre-EMT	BMP6
Pre-EMT	BMP7
Pre-EMT	GBX2
Pre-EMT	GDF7
Pre-EMT	GDF11
Pre-EMT	HNF1B
Pre-EMT	LMX1A
Pre-EMT	MAFB
Pre-EMT	MSX1
Pre-EMT	MSX2
Pre-EMT	OLIG3
Pre-EMT	ZIC3
Pre-EMT	ZIC4
EMT	HAPLN1
EMT	PAK3
EMT	PDGFRA
EMT	VIM
EMT	DLX5
Migration	CDH11
Migration	DLX2
Migration	HOXB2
Migration	ITGA4
Migration	MCAM
Migration	NGFR
Migration	RET
Autonomic neurons	PHOX2B
Autonomic neurons	ASCL1
Autonomic neurons	LCP2
Autonomic neurons	PRPH
Sensory neurons	CHRNA3
Sensory neurons	DLL1
Sensory neurons	EYA1
Sensory neurons	ISL1
Sensory neurons	POU4F1
Sensory neurons	NEUROD1
Sensory neurons	NEUROD4
Sensory neurons	NEUROG1
Sensory neurons	NEUROG2
Sensory neurons	NKX1-2
Sensory neurons	NHLH2
Sensory neurons	ELAVL3
Sensory neurons	SIX1
Sensory neurons	PRPH
Sensory neurons	NTRK1
Sensory neurons	NTRK2
Sensory neurons	NTRK3
Sensory neurons	CALC1
Sensory neurons	NGFR
Peripheral glia	S100B
Peripheral glia	SOX10
Peripheral glia	PLP1
Peripheral glia	NKAIN4
Peripheral glia	MSTN
Peripheral glia	EGFLAM
Mesenchyme	BMP4
Mesenchyme	TWIST1
Mesenchyme	PRRX1
Mesenchyme	PRRX2
Mesenchyme	ETV4
Mesenchyme	MEOX1
Mesenchyme	DLX2
Mesenchyme	SIX2
Mesenchyme	FOXC1
Mesenchyme	FLI1
NCC canonical	TFAP2A
NCC canonical	TFAP2B
NCC canonical	PAX3
NCC canonical	MEF2C
NCC canonical	SNAI1
NCC canonical	SNAI2
NCC canonical	NUMB
NCC canonical	SOX5
NCC canonical	SOX9
NCC canonical	SOX10
NCC canonical	FOXD3
Cardiac NCC	ETS1
Cardiac NCC	SOX8
Cardiac NCC	TGIF1
Cardiac NCC	HOXD3

## Sheet: Gut Tube
Gut tube	CDX2
Gut tube	GATA6
Gut tube	CDH1
Gut tube	EPCAM
Gut tube	FOXA2
Gut tube	SOX17
Gut tube	IGFBP5
Gut tube	TGFB2
Gut tube	CLDN7
Gut tube	CPM
Gut tube	SPINK1
Gut tube	PKDCC
Gut tube	KRT19
Gut tube	CLDN6
Gut tube	SPARC
Gut tube	COL2A1
Gut tube	KRT7
Gut tube	CDH1
Gut tube	ESPN
Gut tube	CMTM8
Gut tube	CYP26A1
Gut tube	TSPAN7
Gut tube	PODXL
Gut tube	TOX3
Gut tube	CRB3
Gut tube	HAS2
Gut tube	RAB15
Gut tube	SOCS2
Gut tube	CD9
Gut tube	CLDN4
Gut tube	RAB25
Gut tube	STARD10
Gut tube	CLDN3
Gut tube	VEGFA
Intestinal Stem Cells	LGR5
Intestinal Stem Cells	SOX2
Esophagus-Trachea	NKX2-1
Esophagus-Trachea	SOX2
Paneth Cell-Like	LYZ
Paneth Cell-Like	SOX2
Enterocyte-Like	VIL1
Enterocyte-Like	SOX2

## Sheet: Splanchnic Mesenchyme
Splanchnic Mesenchyme	FOXF1
Splanchnic Mesenchyme	PDGFRA
Splanchnic Mesenchyme	TWIST1
Splanchnic Mesenchyme	PRRX2
Splanchnic Mesenchyme	GATA4
Splanchnic Mesenchyme	GATA6

## Sheet: Cardiogenesis
Cardiogenesis	TBX5
Cardiogenesis	NKX2-5
Cardiogenesis	HAND1
Cardiogenesis	HAND2
Cardiogenesis	BMP4
Cardiogenesis	PRRX1
Cardiogenesis	HCN4
Cardiogenesis	FLK1/KDR
Cardiogenesis	GATA6
Cardiogenesis	RYR2
Cardiogenesis	TNNT2
Cardiogenesis	TTN
Cardiogenesis	MEF2C
Cardiogenesis	FGF10
Cardiogenesis	GATA4
Cardiogenesis	ISL1
Cardiogenesis	CXCR4
Cardiogenesis	TBX1
Cardiogenesis	MESP1
Cardiogenesis	ACTN2

## Sheet: Skeletal Muscle Somite
Skeletal Muscle/Somite	PAX3
Skeletal Muscle/Somite	PAX7
Skeletal Muscle/Somite	COL3A1
Skeletal Muscle/Somite	CDH11
Skeletal Muscle/Somite	CXCL12
Skeletal Muscle/Somite	TNNI1
Skeletal Muscle/Somite	TCF15
Skeletal Muscle/Somite	ALDH1A2
Skeletal Muscle/Somite	MEOX1
Skeletal Muscle/Somite	MEOX2
Skeletal Muscle/Somite	FOXC1
Skeletal Muscle/Somite	FOXC2
Skeletal Muscle/Somite	FOXD1
Skeletal Muscle/Somite	MESP1
Skeletal Muscle/Somite	MESP2
Skeletal Muscle/Somite	LFNG
Skeletal Muscle/Somite	RIPPLY2
Skeletal Muscle/Somite	MIXL1
Skeletal Muscle/Somite	GATA4
Skeletal Muscle/Somite	GATA6
Skeletal Muscle/Somite	TBX18
Skeletal Muscle/Somite	UNCX4.1
Skeletal Muscle/Somite	TBX6
Skeletal Muscle/Somite	HES7
Skeletal Muscle/Somite	HAND2
Skeletal Muscle/Somite	FGF8
Skeletal Muscle/Somite	FGF17
Skeletal Muscle/Somite	WNT3A
Syndetome	SCX

## Sheet: Trunk vs. Brain
Trunk (select Hox)	HOXA3
Trunk (select Hox)	HOXA5
Trunk (select Hox)	HOXA7
Trunk (select Hox)	HOXA13
Trunk (select Hox)	HOXB3
Trunk (select Hox)	HOXB5
Trunk (select Hox)	HOXB9
Trunk (select Hox)	HOXC6
Trunk (select Hox)	HOXC8
Trunk (select Hox)	HOXC9
Brain (negative)	OTX2
Brain (negative)	FOXG1
Brain (negative)	TBR2

## Sheet: Floor, Roof Plate
Floor Plate	SHH
Floor Plate	NTN1
Floor Plate	FOXA2
Floor Plate	SPON1
Floor Plate	EPCAM
Floor Plate	WNT5A
Roof Plate	ZIC2
Roof Plate	GDF7
Roof Plate	GDF11
Roof Plate	MSX1
Roof Plate	MAFB
Roof Plate	MLX1A
Roof Plate	ALDH1A2
Roof Plate	BMP4

## Sheet: Neuronal Specialization
Neural Tube/Progenitors	MKI67
Neural Tube/Progenitors	SOX1
Neural Tube/Progenitors	SOX2
Neural Tube/Progenitors	PAX6
Neural Tube/Progenitors	NESTIN
Neurons (general)	TUBB3
Neurons (general)	MAP2
Neurons (general)	SYP
Neurons (general)	GAP43
Neurons (general)	MAPT
Motor Neurons	MNX1
Motor Neurons	FOXP2
Motor Neurons	LHX3
Motor Neurons	ALDH1A2
Motor Neurons	CHAT
Motor Neurons	DLG4
Motor Neurons	PRPH
Motor Neurons	NKX6-1
Motor Neurons	OLIG2
Motor Neurons	ISL1
Motor Neurons	ISL2
Motor Neurons	HOXB6
Motor Neurons	HOXB9
Motor Neurons	HOXC6
Motor Neurons	HOXC9
Sensory neurons	CHRNA3
Sensory neurons	DLL1
Sensory neurons	EYA1
Sensory neurons	ISL1
Sensory neurons	POU4F1
Sensory neurons	NEUROD1
Sensory neurons	NEUROD4
Sensory neurons	NEUROG1
Sensory neurons	NEUROG2
Sensory neurons	NKX1-2
Sensory neurons	NHLH2
Sensory neurons	ELAVL3
Sensory neurons	SIX1
Sensory neurons	PRPH
Sensory neurons	NTRK1
Sensory neurons	NTRK2
Sensory neurons	NTRK3
Sensory neurons	CALC1
Sensory neurons	NGFR
Autonomic neurons	PHOX2B
Autonomic neurons	ASCL1
Autonomic neurons	LCP2
Autonomic neurons	PRPH
Autonomic neurons	RET
Autonomic neurons	NGFR
Autonomic neurons	TH
Autonomic neurons	CALB
Autonomic neurons	PARV
Autonomic neurons	NOS1

## Sheet: Neurotransmission
Excitatory	DLG4
Excitatory	GRIA1
Excitatory	GRIA2
Excitatory	GRIN2A
Excitatory	SLC17A6
Excitatory	SLC17A7
Excitatory	CAMK2A
Inhibitory	GPHN
Inhibitory	GAD1
Inhibitory	GAD2
Inhibitory	SLC32A1
Serotonergic	TPH1
Serotonergic	TPH2
Serotonergic	SLC6A4
Serotonergic	HTR1A
Serotonergic	HTR2A
Serotonergic	HTR1B
Serotonergic	HTR2C
Serotonergic	MAOA
Dopaminergic	TH
Cholinergic	CHAT
Cholinergic	SCL18A3

## Sheet: Spinal Progenitor Domains
dp1	PAX6
dp1	IRX3
dp1	IRX5
dp1	MSX1
dp1	OLIG3
dp1	PAX3
dp1	PAX7
dp2	PAX6
dp2	IRX3
dp2	IRX5
dp2	MSX1
dp2	OLIG3
dp2	PAX3
dp2	PAX7
dp3	PAX6
dp3	IRX3
dp3	IRX5
dp3	MSX1
dp3	OLIG3
dp3	PAX3
dp3	PAX7
dp4	PAX6
dp4	IRX3
dp4	IRX5
dp4	GSX1
dp4	PAX3
dp4	PAX7
dp5	PAX6
dp5	IRX3
dp5	IRX5
dp5	DBX2
dp5	GSX1
dp5	PAX3
dp5	PAX7
dp6	PAX6
dp6	IRX3
dp6	IRX5
dp6	DBX2
dp6	DBX1
dp6	PAX3
dp6	PAX7
p0	PAX6
p0	IRX3
p0	IRX5
p0	DBX2
p0	DBX1
p1	PAX3
p1	IRX3
p1	IRX5
p1	DBX2
p1	PRDM12
p1	NKX6-2
p2	PAX6
p2	IRX3
p2	IRX5
p2	FOXN4
p2	NKX6-1
pMN	PAX6
pMN	OLIG2
pMN	NKX6-1
p3	NKX2-2
p3	NKX2-9

[truncated: 1 more sheets: Spinal Interneuron Domains]
