# Supplementary material for: Co-development of central and peripheral neurons with trunk mesendoderm in human elongating multi-lineage organized gastruloids
Source: Nat Commun. 2021 May 21;12:3020. doi: 10.1038/s41467-021-23294-7 (PMC8140076; doi:10.1038/s41467-021-23294-7)
Supplement: Supplementary file 11 — Source Data [file 41467_2021_23294_MOESM11_ESM.xlsx]

## Sheet: Fig. 1h
EMLO Source Data
Figure 1h
	F3.5.2				F3.2.2				F3.3.1					H3.3.1					H3.1.1					H3.4.1					A2.1.1					A2.2.1					A2.2.2
Fields (N = 3)	Spherical/ovioid (AS < 2)	Elongated (short; AS 2-3.5)	Elongated (long; AS > 3.5)		Spherical/ovioid (AS < 2)	Elongated (short; AS 2-3.5)	Elongated (long; AS > 3.5)		Spherical/ovioid (AS < 2)	Elongated (short; AS 2-3.5)	Elongated (long; AS > 3.5)		Fields (N = 3)	Spherical/ovioid (AS < 2)	Elongated (short; AS 2-3.5)	Elongated (long; AS > 3.5)		Fields (N = 3)	Spherical/ovioid (AS < 2)	Elongated (short; AS 2-3.5)	Elongated (long; AS > 3.5)		Fields (N = 3)	Spherical/ovioid (AS < 2)	Elongated (short; AS 2-3.5)	Elongated (long; AS > 3.5)		Fields (N = 3)	Spherical/ovioid (AS < 2)	Elongated (short; AS 2-3.5)	Elongated (long; AS > 3.5)		Fields (N = 3)	Spherical/ovioid (AS < 2)	Elongated (short; AS 2-3.5)	Elongated (long; AS > 3.5)		Fields (N = 3)	Spherical/ovioid (AS < 2)	Elongated (short; AS 2-3.5)	Elongated (long; AS > 3.5)
1	3	2	5		4	4	7		3	0	3		1	1	1	5		1	2	3	3		1	4	2	4		1	7	1	0		1	6	0	2		1	7	4	1
2	3	1	3		5	3	7		1	1	2		2	3	4	1		2	4	0	2		2	3	2	5		2	5	2	1		2	2	1	1		2	5	5	1
3	1	3	4		3	3	2		2	0	4		3	3	3	0		3	2	2	3		3	1	6	0		3	10	2	3		3	9	1	1		3	10	1	2
4	4	0	7		3	5	1		0	4	1		4	0	0	7		4	2	5	1		4	4	1	2		4	11	0	2		4	4	3	0		4	11	2	1
5	1	0	3		3	1	3		2	1	0		5	2	0	7		5	1	4	4		5	2	0	5		5	7	1	0		5	7	5	0		5	7	3	3
6	4	2	2		2	3	4		3	0	1		6	5	1	4		6	0	1	6		6	2	3	3		6	6	5	0		6	6	5	4		6	6	3	0
7	1	1	6		6	2	5		5	1	1		7	3	3	3		7	3	2	0		7	4	0	6		7	6	3	1		7	15	1	2		7	6	5	0
8	2	4	3		4	0	2		0	0	3		8	0	3	6		8	2	4	0		8	0	4	5		8	3	0	0		8	4	4	0		8	3	6	0
9	3	3	1		4	1	6		0	1	4		9	0	2	1		9	4	1	5		9	1	5	2		9	5	3	3		9	7	0	2		9	5	1	0
10	0	2	2		3	7	2		1	3	1		10	4	1	5		10	5	0	3		10	5	5	3		10	6	4	1		10	1	4	1		10	6	0	5
11	0	1	4		2	5	5		0	2	3		11	7	4	3		11	1	2	7		11	3	1	4		11	2	2	2		11	3	7	1		11	2	2	2
12	3	3	6		2	0	8		6	2	2		12	0	2	4		12	5	2	2		12	2	1	5		12	4	2	4		12	5	1	1		12	4	3	2
13	5	0	5		9	3	2		1	1	6		13	3	0	6		13	0	4	5		13	2	3	2		13	7	3	2		13	9	1	3		13	7	3	1
14	3	1	1		8	0	1		6	0	0		14	0	0	2		14	3	3	2		14	5	2	3		14	4	2	3		14	0	5	1		14	4	0	4
15	0	3	2		2	1	1		0	4	4		15	3	5	3		15	2	2	3		15	0	7	4		15	5	0	0		15	5	7	1		15	5	1	1
16	8	0	3		4	1	3		0	2	4		16	1	0	9		16	1	0	4		16	2	2	5		16	8	0	0		16	13	0	3		16	8	0	3
17	1	2	1		3	3	1		3	1	3		17	2	2	4		17	1	4	3		17	3	0	2		17	4	5	2		17	10	0	4		17	4	5	0
18	1	1	1		0	4	4		3	2	2		18	2	2	5		18	0	5	2		18	0	6	0		18	3	2	1		18	2	5	0		18	3	8	0
19	3	2	3		1	0	5		5	0	2		19	3	0	8		19	3	3	3		19	3	1	0		19	4	1	0		19	6	4	6		19	4	0	1
20	2	1	4		1	3	0		0	6	0		20	1	1	8		20	3	1	4		20	4	4	4		20	3	2	0		20	0	4	3		20	3	11	1
21	5	2	2		6	3	6		1	5	1		21	6	3	6		21	2	3	0		21	1	10	7		21	13	0	1		21	6	2	1		21	13	3	3
22	0	4	3		4	2	5		0	6	5		22	5	0	3		22	4	4	1		22	4	2	0		22	5	3	0		22	4	0	0		22	5	5	3
23	2	2	3		2	0	7		3	3	3		23	0	0	5		23	4	2	0		23	3	5	3		23	7	0	0		23	3	7	3		23	7	3	2
24	5	4	0		2	5	5		2	2	2		24	3	2	4		24	3	0	4		24	0	3	1		24	15	0	0		24	9	10	0		24	15	1	2
25	1	0	8		1	7	4		5	0	1		25	4	4	5		25	0	3	6		25	3	0	5		25	9	1	3		25	2	0	2		25	9	2	0
26	6	3	4		2	4	8		0	5	1		26	5	7	3		26	0	0	5		26	1	4	5		26	9	2	2		26	4	3	2		26	9	4	0
27	2	4	2		0	6	3		1	3	4		27	0	0	7		27	1	1	3		27	4	1	5		27	11	2	2		27	5	2	4		27	11	0	1
28	0	1	3		5	6	2		1	4	2		28	2	3	7		28	0	0	5		28	2	4	2		28	3	5	0		28	0	6	1		28	3	7	1
29	0	3	3		3	5	6		1	0	5		29	2	1	4		29	2	2	3		29	5	2	6		29	13	4	0		29	11	0	0		29	13	1	0
30	2	1	4		5	0	0		0	3	0		30	0	1	5		30	1	2	3		30	7	2	2		30	5	1	0		30	10	4	2		30	5	10	1
N	71	56	98		99	87	115		55	62	70		N	70	55	140		N	61	65	92		N	80	88	100		N	200	58	33		N	168	92	51		N	200	99	41
Sum	225				301				187				Sum	265				Sum	218				Sum	268				Sum	291				Sum	311				Sum	340
Percent	31.5556	24.8889	43.5556		32.8904	28.9037	38.206		29.4118	33.1551	37.4332		Percent	26.4151	20.7547	52.8302		Percent	27.9817	29.8165	42.2018		Percent	29.8507	32.8358	37.3134		Percent	68.7285	19.9313	11.3402		Percent	54.0193	29.582	16.3987		Percent	58.8235	29.1176	12.0588
		Short plus Long:	68.4444			Short plus Long:	67.1096			Short plus Long:	70.5882				Short plus Long:	73.5849														Short plus Long:	31.2715				Short plus Long:	45.9807				Short plus Long:	41.1765

## Sheet: Fig. 1i
Figure 1i
3 uM CHIR/40 ng/ml FGF pre-treatment																N2B27 only
Major axis (tip-to-tail)					Minor axis (elongated segment @ neck/exit point)					Aspect ratio (L:W ratio)						Major Axis					Minor Axis					Aspect Ratio
	F3.5.2	H3.3.1	A2.1.1			F3.5.2	H3.3.1	A2.1.1			F3.5.2	H3.3.1	A2.1.1				F3.5.2	H3.3.1	A2.1.1			F3.5.2	H3.3.1	A2.1.1			F3.5.2	H3.3.1	A2.1.1
Day 1	108	103	88		Day 1	97	83	75		Day 1	1.1134	1.24096	1.17333			Day 1	75	81	104		Day 1	71	72	100		Day 1	1.05634	1.125	1.04
	100	88	152			89	78	127			1.1236	1.12821	1.19685				101	100	99			86	93	98			1.17442	1.07527	1.0102
	80	100	92			77	96	88			1.03896	1.04167	1.04545				79	94	120			71	90	110			1.11268	1.04444	1.09091
	74	76	109			55	70	101			1.34545	1.08571	1.07921				88	92	101			83	85	97			1.06024	1.08235	1.04124
	84	92	95			81	78	91			1.03704	1.17949	1.04396				81	79	79			77	73	77			1.05195	1.08219	1.02597
	100	93	128			88	74	113			1.13636	1.25676	1.13274				104	77	85			96	68	80			1.08333	1.13235	1.0625
	84	79	213			79	74	184			1.06329	1.06757	1.15761				111	69	102			101	69	100			1.09901	1	1.02
	84	85	105			77	77	100			1.09091	1.1039	1.05				101	72	105			96	70	102			1.05208	1.02857	1.02941
	71	80	166			70	69	148			1.01429	1.15942	1.12162				92	84	98			78	74	95			1.17949	1.13514	1.03158
	88	89	160			81	88	131			1.08642	1.01136	1.22137				90	84	99			79	80	90			1.13924	1.05	1.1
	81	72	160			69	65	137			1.17391	1.10769	1.16788				81	90	130			80	76	101			1.0125	1.18421	1.28713
	90	77	139			87	76	136			1.03448	1.01316	1.02206				86	113	107			79	109	89			1.08861	1.0367	1.20225
	68	114	132			63	91	129			1.07937	1.25275	1.02326				80	104	92			80	100	90			1	1.04	1.02222
	75	111	199			56	92	167			1.33929	1.20652	1.19162				81	100	90			73	96	89			1.10959	1.04167	1.01124
	80	102	99			76	76	99			1.05263	1.34211	1				105	66	83			100	65	74			1.05	1.01538	1.12162
	64	94	123			56	94	117			1.14286	1	1.05128				114	71	97			76	70	91			1.5	1.01429	1.06593
	93	70	124			81	69	112			1.14815	1.01449	1.10714				83	70	102			82	70	100			1.0122	1	1.02
	78	81	80			70	75	79			1.11429	1.08	1.01266				75	82	100			72	76	100			1.04167	1.07895	1
	106	83	109			81	81	99			1.30864	1.02469	1.10101				82	106	98			75	93	92			1.09333	1.13978	1.06522
	83	91	133			74	72	120			1.12162	1.26389	1.10833				119	90	143			115	80	140			1.03478	1.125	1.02143
	84	94	141			72	86	134			1.16667	1.09302	1.05224				89	81	111			83	76	110			1.07229	1.06579	1.00909
	93	108	102			86	92	100			1.0814	1.17391	1.02				88	111	133			84	103	126			1.04762	1.07767	1.05556
	90	99	118			77	85	108			1.16883	1.16471	1.09259				96	138	120			90	133	111			1.06667	1.03759	1.08108
Mean	85.1304	90.4783	129		Mean	75.7391	80.0435	117.174		Mean	1.12965	1.13096	1.09444				111	104	109			103	100	96			1.07767	1.04	1.13542
SEM	2.38432	2.57141	7.14613		SEM	2.28262	1.87186	5.58395		SEM	0.0191888	0.0201973	0.0138107				100	89	101			81	80	100			1.23457	1.1125	1.01
N=23					N=23					N=23							93	95	90			88	92	112			1.05682	1.03261	0.803571
																	78	106	115			75	97	110			1.04	1.09278	1.04545
																	81	123	112			80	106	90			1.0125	1.16038	1.24444
Day 2	194	208	242		Day 2	164	190	232		Day 2	1.18293	1.09474	1.0431				91	74	93			91	73	81			1	1.0137	1.14815
	203	215	249			155	199	244			1.30968	1.0804	1.02049				106	90	89			89	89	82			1.19101	1.01124	1.08537
	190	190	253			138	164	218			1.37681	1.15854	1.16055			Mean	92.0333	91.1667	103.567		Mean	84.4667	85.2667	97.7667		Mean	1.09169	1.06919	1.0629
	176	202	235			144	188	206			1.22222	1.07447	1.14078			SEM	2.27959	3.11064	2.69852		SEM	1.9492	2.8551	2.56577		SEM	0.0176256	0.00925333	0.0157517
	208	153	267			169	127	230			1.23077	1.20472	1.16087			N = 30					n = 30					n = 30
	194	188	188			146	150	173			1.32877	1.25333	1.08671
	198	213	221			127	167	211			1.55906	1.27545	1.04739				F3.5.2	H3.3.1	A2.1.1			F3.5.2	H3.3.1	A2.1.1			F3.5.2	H3.3.1	A2.1.1
	207	197	198			116	162	191			1.78448	1.21605	1.03665			Day 2	190	182	212		Day 2	186	179	207		Day 2	1.02151	1.01676	1.02415
	165	137	256			136	122	256			1.21324	1.12295	1				177	168	234			167	160	230			1.05988	1.05	1.01739
	181	187	222			180	139	210			1.00556	1.34532	1.05714				203	173	204			199	170	203			1.0201	1.01765	1.00493
	174	193	263			93	169	246			1.87097	1.14201	1.06911				212	142	201			201	138	200			1.05473	1.02899	1.005
	186	190	197			178	177	191			1.04494	1.07345	1.03141				155	203	194			153	200	193			1.01307	1.015	1.00518
	196	153	168			169	119	159			1.15976	1.28571	1.0566				169	198	190			157	190	182			1.07643	1.04211	1.04396
	180	206	122			86	178	119			2.09302	1.1573	1.02521				160	180	203			160	177	195			1	1.01695	1.04103
	216	204	287			171	174	286			1.26316	1.17241	1.0035				207	181	215			197	180	207			1.05076	1.00556	1.03865
	176	191	233			143	157	212			1.23077	1.21656	1.09906				215	194	225			211	183	221			1.01896	1.06011	1.0181
	76	218	234			75	162	228			1.01333	1.34568	1.02632				200	175	208			200	172	203			1	1.01744	1.02463
	169	209	201			97	76	181			1.74227	2.75	1.1105				144	166	218			133	147	211			1.08271	1.12925	1.03318
	211	160	267			172	153	251			1.22674	1.04575	1.06375				152	141	188			150	138	187			1.01333	1.02174	1.00535
	102	199	279			63	160	250			1.61905	1.24375	1.116				208	199	194			199	193	191			1.04523	1.03109	1.01571
	200	191	246			91	167	227			2.1978	1.14371	1.0837				215	170	237			208	168	204			1.03365	1.0119	1.16176
	200	148	241			171	142	236			1.16959	1.04225	1.02119				222	180	203			215	179	198			1.03256	1.00559	1.02525
	200	186	211			184	141	175			1.08696	1.31915	1.20571				188	214	175			180	176	170			1.04444	1.21591	1.02941
Mean	182.696	188.609	229.565		Mean	137.739	155.783	214.435		Mean	1.38834	1.2506	1.07242				195	156	196			191	151	194			1.02094	1.03311	1.01031
SEM	6.85174	4.7788	7.99477		SEM	7.78242	5.68646	7.75994		SEM	0.0709488	0.0708658	0.0115163				140	139	213			137	139	210			1.0219	1	1.01429
N=23					N=23					N=23							151	171	210			212	151	201			0.712264	1.13245	1.04478
																	217	223	206			211	210	204			1.02844	1.0619	1.0098
	F3.5.2	H3.3.1	A2.1.1			F3.5.2	H3.3.1	A2.1.1			F3.5.2	H3.3.1	A2.1.1				210	185	219			209	182	215			1.00478	1.01648	1.0186
Day 4	407	354	433		Day 4	286	226	308		Day 4	1.42308	1.56637	1.40584				166	172	231			152	150	222			1.09211	1.14667	1.04054
	324	324	462			115	209	338			2.81739	1.55024	1.36686				204	169	182			199	163	177			1.02513	1.03681	1.02825
	419	278	413			263	123	243			1.59316	2.26016	1.69959				227	177	211			219	169	205			1.03653	1.04734	1.02927
	401	310	409			307	200	219			1.30619	1.55	1.86758				182	155	214			180	134	214			1.01111	1.15672	1
	288	278	376			136	245	182			2.11765	1.13469	2.06593				180	164	204			170	163	198			1.05882	1.00613	1.0303
	414	230	358			217	194	190			1.90783	1.18557	1.88421				177	202	190			174	200	189			1.01724	1.01	1.00529
	370	293	400			270	147	247			1.37037	1.9932	1.61943				211	193	193			209	187	192			1.00957	1.03209	1.00521
	357	256	427			184	141	331			1.94022	1.8156	1.29003			Mean	188.464	177.571	206.071		Mean	184.964	169.607	200.821		Mean	1.02165	1.04878	1.02608
	425	319	455			201	131	304			2.11443	2.43511	1.49671			SEM	4.87448	3.95491	2.88672		SEM	4.81715	3.88946	2.55317		SEM	0.0123586	0.0104187	0.00563815
	441	303	476			197	99	402			2.23858	3.06061	1.18408			N = 28					n = 28					n = 28
	373	279	463			156	117	349			2.39103	2.38462	1.32665
	384	281	421			216	167	399			1.77778	1.68263	1.05514
	438	327	382			283	203	316			1.5477	1.61084	1.20886				F3.5.2	H3.3.1	A2.1.1			F3.5.2	H3.3.1	A2.1.1			F3.5.2	H3.3.1	A2.1.1
	411	299	482			199	128	222			2.06533	2.33594	2.17117			Day 4	381	313	429		Day 4	375	301	422		Day 4	1.016	1.03987	1.01659
	405	317	412			157	107	301			2.57962	2.96262	1.36877				355	299	410			343	285	402			1.03499	1.04912	1.0199
	439	262	394			200	153	312			2.195	1.71242	1.26282				422	356	446			411	322	437			1.02676	1.10559	1.02059
	444	365	451			313	140	266			1.41853	2.60714	1.69549				405	325	430			384	303	417			1.05469	1.07261	1.03118
	396	301	440			207	159	216			1.91304	1.89308	2.03704				411	290	399			398	283	387			1.03266	1.02473	1.03101
	429	284	426			324	200	172			1.32407	1.42	2.47674				374	279	370			357	250	361			1.04762	1.116	1.02493
	402	310	395			179	87	346			2.24581	3.56322	1.14162				381	304	408			380	282	400			1.00263	1.07801	1.02
	416	289	438			199	186	214			2.09045	1.55376	2.04673				365	322	452			400	306	444			0.9125	1.05229	1.01802
	422	322	410			156	161	396			2.70513	2	1.03535				414	333	404			408	311	401			1.01471	1.07074	1.00748
	373	303	458			295	111	340			1.26441	2.72973	1.34706				420	306	372			403	295	357			1.04218	1.03729	1.04202
Mean	399.043	299.304	425.261		Mean	220	158	287.522		Mean	1.92812	2.04381	1.56755				402	414	386			389	402	371			1.03342	1.02985	1.04043
SEM	7.99246	6.32844	6.86177		SEM	12.6458	9.01733	14.8485		SEM	0.0965404	0.131806	0.0832469				419	271	390			406	266	388			1.03202	1.0188	1.00515
N=23					N=23					N=23							398	260	415			377	245	403			1.0557	1.06122	1.02978
																	381	319	422			361	294	414			1.0554	1.08503	1.01932
	F3.5.2	H3.3.1	A2.1.1			F3.5.2	H3.3.1	A2.1.1			F3.5.2	H3.3.1	A2.1.1				393	368	457			374	358	450			1.0508	1.02793	1.01556
Day 10	712	589	782		Day 10	215	203	302		Day 10	3.31163	2.90148	2.5894				415	371	501			392	370	473			1.05867	1.0027	1.0592
	589	555	714			195	160	276			3.02051	3.46875	2.58696				423	284	403			397	259	492			1.06549	1.09653	0.819106
	643	612	670			261	143	294			2.4636	4.27972	2.27891				405	206	400			351	200	388			1.15385	1.03	1.03093
	619	638	613			303	172	322			2.0429	3.7093	1.90373				369	326	381			345	313	379			1.06957	1.04153	1.00528
	597	518	721			117	149	314			5.10256	3.47651	2.29618				370	319	360			358	300	356			1.03352	1.06333	1.01124
	566	706	732			224	161	280			2.52679	4.38509	2.61429				381	311	428			370	307	411			1.02973	1.01303	1.04136
	743	610	720			241	319	262			3.08299	1.91223	2.74809				397	384	417			379	369	402			1.04749	1.04065	1.03731
	688	600	693			172	224	299			4	2.67857	2.31773				350	392	398			345	378	395			1.01449	1.03704	1.00759
	636	523	645			236	192	311			2.69492	2.72396	2.07395				301	400	505			280	350	490			1.075	1.14286	1.03061
	719	710	683			228	146	306			3.15351	4.86301	2.23203			Mean	388.833	323	415.958		Mean	374.292	306.208	410		Mean	1.04	1.0557	1.01602
	542	582	703			203	133	287			2.66995	4.37594	2.44948			SEM	5.86245	9.9486	7.47471		SEM	5.96289	9.63256	7.78749		SEM	0.00818949	0.00709885	0.008992
	737	638	721			220	202	301			3.35	3.15842	2.39535			N = 24					n = 24					n = 24
	603	581	770			156	234	326			3.86538	2.48291	2.36196
	610	593	593			208	123	265			2.93269	4.82114	2.23774
	677	642	742			175	185	329			3.86857	3.47027	2.25532				F3.5.2	H3.3.1	A2.1.1			F3.5.2	H3.3.1	A2.1.1			F3.5.2	H3.3.1	A2.1.1
	700	639	638			200	249	264			3.5	2.56627	2.41667			Day 10	411	362	493		Day 10	393	314	472		Day 10	1.0458	1.15287	1.04449
	707	535	664			186	120	300			3.80108	4.45833	2.21333				389	327	461			362	300	449			1.07459	1.09	1.02673
	593	628	734			204	307	273			2.90686	2.0456	2.68864				429	366	407			402	341	400			1.06716	1.07331	1.0175
	665	717	727			253	256	290			2.62846	2.80078	2.5069				444	349	395			398	310	382			1.11558	1.12581	1.03403
	681	573	609			204	95	266			3.33824	6.03158	2.28947				376	362	390			356	349	381			1.05618	1.03725	1.02362
	703	580	693			205	155	251			3.42927	3.74194	2.76096				401	348	419			377	315	409			1.06366	1.10476	1.02445
	676	521	715			190	176	289			3.55789	2.96023	2.47405				388	325	482			380	299	475			1.02105	1.08696	1.01474
	662	627	744			211	121	317			3.13744	5.18182	2.347				393	336	444			371	302	421			1.0593	1.11258	1.05463
Mean	655.13	605.087	696.783		Mean	209	183.696	292.348		Mean	3.23414	3.58669	2.39296				404	401	457			394	358	443			1.02538	1.12011	1.0316
SEM	11.8011	11.8861	10.563		SEM	7.83274	12.2896	4.65302		SEM	0.134951	0.221941	0.0440453				432	405	421			405	380	397			1.06667	1.06579	1.06045
N=23					N=23					N=23							417	395	399			400	364	378			1.0425	1.08516	1.05556
																	407	341	412			361	315	406			1.12742	1.08254	1.01478
	F3.5.2	H3.3.1	A2.1.1			F3.5.2	H3.3.1	A2.1.1			F3.5.2	H3.3.1	A2.1.1				440	373	430			435	347	427			1.01149	1.07493	1.00703
Day 13	993	1158	757		Day 13	173	204	253		Day 13	5.73988	5.67647	2.99209				437	389	446			426	349	440			1.02582	1.11461	1.01364
	1234	931	1025			215	181	211			5.73953	5.14365	4.85782				420	364	458			403	333	436			1.04218	1.09309	1.05046
	1104	941	942			216	210	183			5.11111	4.48095	5.14754				425	380	461			388	371	439			1.09536	1.02426	1.05011
	732	1178	1019			222	201	216			3.2973	5.8607	4.71759				396	411	405			374	369	394			1.05882	1.11382	1.02792
	1034	1227	1152			152	188	301			6.80263	6.5266	3.82724				401	407	384			390	385	399			1.02821	1.05714	0.962406
	1194	1232	664			165	312	280			7.23636	3.94872	2.37143				428	391	392			412	374	380			1.03883	1.04545	1.03158
	1430	977	1000			211	288	217			6.77725	3.39236	4.60829				413	401	449			396	369	422			1.04293	1.08672	1.06398
	1020	1190	882			319	225	240			3.19749	5.28889	3.675			Mean	412.55	371.65	430.25		Mean	391.15	342.2	417.5		Mean	1.05545	1.08736	1.03048
	859	1061	721			401	327	315			2.14214	3.24465	2.28889			SEM	4.28613	6.21004	7.24492		SEM	4.64887	6.4968	6.63662		SEM	0.00680963	0.00712139	0.00524747
	983	1172	680			327	338	321			3.00612	3.46746	2.11838			N = 20					n = 20					n = 20
	1212	1540	1041			254	296	283			4.77165	5.2027	3.67845
	1042	945	923			351	282	272			2.96866	3.35106	3.39338
	1091	777	801			333	153	328			3.27628	5.07843	2.44207				F3.5.2	H3.3.1	A2.1.1			F3.5.2	H3.3.1	A2.1.1			F3.5.2	H3.3.1	A2.1.1
	1130	1021	767			186	154	313			6.07527	6.62987	2.45048			Day 13	430	386	506		Day 13	370	322	478		Day 13	1.16216	1.19876	1.05858
	938	1006	1103			230	179	251			4.07826	5.62011	4.39442				425	421	499			382	387	451			1.11257	1.08786	1.10643
	1255	1049	999			315	203	199			3.98413	5.16749	5.0201				389	409	410			361	374	395			1.07756	1.09358	1.03797
	1305	899	816			281	210	266			4.64413	4.28095	3.06767				401	400	451			357	355	420			1.12325	1.12676	1.07381
	1421	1244	763			266	256	319			5.34211	4.85938	2.39185				456	375	432			413	341	401			1.10412	1.09971	1.07731
	1177	1050	652			179	229	324			6.57542	4.58515	2.01235				419	371	357			400	330	336			1.0475	1.12424	1.0625
	1052	1041	931			410	163	188			2.56585	6.3865	4.95213				442	392	501			405	366	470			1.09136	1.07104	1.06596
	983	1255	800			342	231	201			2.87427	5.4329	3.9801				391	355	429			361	333	482			1.0831	1.06607	0.890041
	1101	1131	1005			254	217	308			4.33465	5.21198	3.26299				405	417	472			400	369	443			1.0125	1.13008	1.06546
	1091	1006	1076			231	199	239			4.72294	5.05528	4.50209				468	426	448			428	384	421			1.09346	1.10938	1.06413
	1128	982	734			150	234	256			7.52	4.19658	2.86719				430	389	493			399	339	463			1.07769	1.14749	1.06479
Mean	1104.54	1083.88	885.542		Mean	257.625	228.333	261.833		Mean	4.69931	4.92037	3.54248				415	390	411			372	370	394			1.11559	1.05405	1.04315
SEM	32.9587	32.2758	30.8016		SEM	15.7002	10.9354	9.7298		SEM	0.326555	0.200621	0.213126			Mean	422.583	394.25	450.75		Mean	387.333	355.833	429.5		Mean	1.09174	1.10908	1.05084
N=24					N=24					N=24						SEM	7.09402	6.19277	13.2013		SEM	6.71535	6.40174	12.5176		SEM	0.0109475	0.0115486	0.0154255
																N = 12					n = 12					n = 12
	F3.5.2	H3.3.1	A2.1.1			F3.5.2	H3.3.1	A2.1.1			F3.5.2	H3.3.1	A2.1.1
Day 16	1273	1653	1001		Day 16	231	217	414		Day 16	5.51082	7.61751	2.41787
	1682	2038	892			217	343	222			7.75115	5.94169	4.01802				F3.5.2	H3.3.1	A2.1.1			F3.5.2	H3.3.1	A2.1.1			F3.5.2	H3.3.1	A2.1.1
	893	1266	910			318	211	253			2.80818	6	3.59684			Day 16	429	384	552		Day 16	380	319	514		Day 16	1.12895	1.20376	1.07393
	1242	1731	989			183	309	196			6.78689	5.60194	5.04592				510	379	468			436	304	433			1.16972	1.24671	1.08083
	1103	1471	928			245	229	238			4.50204	6.42358	3.89916				482	405	430			444	362	402			1.08559	1.11878	1.06965
	1620	1457	1039			232	209	240			6.98276	6.97129	4.32917				460	427	521			404	401	508			1.13861	1.06484	1.02559
	999	1579	1152			178	356	202			5.61236	4.43539	5.70297				384	436	450			337	405	411			1.13947	1.07654	1.09489
	1153	1257	1204			363	271	400			3.17631	4.63838	3.01				372	441	397			312	320	356			1.19231	1.37813	1.11517
	1039	1344	1329			260	200	392			3.99615	6.72	3.39031				433	402	414			402	357	379			1.07711	1.12605	1.09235
	1192	1510	1104			191	239	205			6.24084	6.31799	5.38537				401	380	511			367	325	490			1.09264	1.16923	1.04286
	953	1485	739			205	312	178			4.64878	4.75962	4.15169				417	372	503			401	319	451			1.0399	1.16614	1.1153
	1520	1096	687			326	152	210			4.66258	7.21053	3.27143				467	419	488			418	361	444			1.11722	1.16066	1.0991
	1488	1705	941			288	314	381			5.16667	5.42994	2.46982				428	411	414			379	366	384			1.12929	1.12295	1.07812
	1400	1383	899			259	344	246			5.40541	4.02035	3.65447				400	422	452			380	384	415			1.05263	1.09896	1.08916
	1359	1480	1073			240	251	180			5.6625	5.89641	5.96111				458	398	493			421	327	421			1.08789	1.21713	1.17102
	900	1285	1040			199	248	164			4.52261	5.18145	6.34146				430	406	506			408	373	480			1.05392	1.08847	1.05417
	1257	958	821			215	143	195			5.84651	6.6993	4.21026			Mean	433.643	405.857	471.357		Mean	392.071	351.643	434.857		Mean	1.10752	1.15988	1.08587
	1313	1237	793			319	171	253			4.11599	7.23392	3.13439			SEM	10.3178	5.8091	12.436		SEM	9.73408	8.75026	13.093		SEM	0.0120765	0.0221739	0.00945323
	1730	958	801			306	226	320			5.65359	4.23894	2.50312			N = 14					n = 14					n = 14
	1666	980	697			263	157	217			6.3346	6.24204	3.21198
	1129	1175	710			190	203	213			5.94211	5.78818	3.33333
	1030	1272	945			351	188	200			2.93447	6.76596	4.725				F3.5.2	H3.3.1	A2.1.1			F3.5.2	H3.3.1	A2.1.1			F3.5.2	H3.3.1	A2.1.1
Mean	1270.05	1378.18	940.636		Mean	253.591	240.591	250.864		Mean	5.19379	5.9152	3.98926			Day 22	493	411	517		Day 22	386	374	453		Day 22	1.2772	1.09893	1.14128
SEM	55.6306	57.6863	36.4248		SEM	12.0677	13.8456	16.5782		SEM	0.276749	0.220173	0.241816				424	382	503			379	303	461			1.11873	1.26073	1.09111
N=22					N=22					N=22							457	453	489			417	411	460			1.09592	1.10219	1.06304
																	440	478	445			368	417	422			1.19565	1.14628	1.0545
	F3.5.2	H3.3.1	A2.1.1			F3.5.2	H3.3.1	A2.1.1			F3.5.2	H3.3.1	A2.1.1				435	414	418			401	343	402			1.08479	1.207	1.0398
Day 22	1373	1319	982		Day 22	201	213	316		Day 22	6.83085	6.19249	3.10759				509	376	424			423	321	375			1.20331	1.17134	1.13067
	1824	1127	1294			216	201	257			8.44444	5.60697	5.03502				417	423	523			387	367	488			1.07752	1.15259	1.07172
	1630	979	1041			273	173	170			5.9707	5.65896	6.12353				500	436	511			366	390	492			1.36612	1.11795	1.03862
	1402	1451	1120			251	160	231			5.58566	9.06875	4.84848				388	458	525			304	403	479			1.27632	1.13648	1.09603
	1041	1242	830			247	272	282			4.21457	4.56618	2.94326				462	401	471			410	346	431			1.12683	1.15896	1.09281
	1000	1179	743			233	246	260			4.29185	4.79268	2.85769			Mean	452.5	423.2	482.6		Mean	384.1	367.5	446.3		Mean	1.18224	1.15524	1.08196
	1520	1188	1083			176	211	222			8.63636	5.63033	4.87838			SEM	12.4251	10.4974	12.9239		SEM	10.8489	12.264	12.118		SEM	0.0311486	0.0155971	0.0111371
	1245	1281	1142			288	155	217			4.32292	8.26452	5.26267			N = 10					n = 10					n = 10
	1333	1485	830			302	226	220			4.41391	6.5708	3.77273
	1677	1512	745			243	241	296			6.90123	6.27386	2.51689
	1246	1261	1033			184	214	315			6.77174	5.89252	3.27937
	1092	1420	1000			210	184	255			5.2	7.71739	3.92157
	1521	1324	840			266	230	180			5.71805	5.75652	4.66667
	1414	1107	813			315	221	203			4.48889	5.00905	4.00493
	1269	1333	930			286	223	250			4.43706	5.97758	3.72
Mean	1372.47	1280.53	961.733		Mean	246.067	211.333	244.933		Mean	5.74855	6.19857	4.06259
SEM	60.9895	38.7521	41.5968		SEM	11.0322	8.36584	11.5785		SEM	0.385002	0.325981	0.268375
N=15					N=15					N=15

## Sheet: Fig. 2e
Figure 2e
H3.3.1				SC	ME
Day 2	SOX2	GATA6	Total Area	% SOX2	% GATA6	% Other
1	31291	4435	60166	52.0078	7.37127	40.6209
2	27885	1607	51719	53.9164	3.10718	42.9765
3	29957	8802	50806	58.9635	17.3247	23.7118
4	32019	5057	55031	58.1836	9.18937	32.6271
5	29830	2045	49892	59.7891	4.09885	36.112
6	33045	5392	53447	61.8276	10.0885	28.0839
7	23363	7110	58622	39.8536	12.1286	48.0178
8	29153	4103	60036	48.5592	6.83423	44.6066
9	30103	7322	59005	51.0177	12.4091	36.5732
10	29942	8123	57824	51.7813	14.0478	34.1709
Average	29658.8	5399.6	55654.8	53.59	9.65996	36.7501
SEM	837.563	774.457	1255.01	2.06225	1.41086	2.38427
Day 4	SOX2	GATA6	Total Area	% SOX2	% GATA6	% Other
1	19831	26031	47029	42.1676	55.351	2.48145
2	31197	24188	59942	52.0453	40.3523	7.60235
3	28415	31824	61032	46.5575	52.1431	1.29932
4	28087	27157	57188	49.1135	47.4872	3.39931
5	32562	25083	63012	51.6759	39.8067	8.51743
6	26064	33516	62451	41.7351	53.6677	4.5972
7	26418	30572	60023	44.0131	50.9338	5.05306
8	31843	22438	54389	58.5468	41.2547	0.19857
9	29862	25946	59327	50.3346	43.7339	5.93153
10	26536	30541	62149	42.6974	49.1416	8.16103
Average	28081.5	27729.6	58654.2	47.8887	47.3872	4.72413
SEM	1176.19	1155.53	1530.23	1.72252	1.82288	0.913251
Day 10	SOX2	GATA6	Total Area	% SOX2	% GATA6	% Other
1	88325	200001	288571	30.6077	69.3074	0.0849011
2	114677	177348	294021	39.003	60.3181	0.678863
3	140124	130499	271930	51.5294	47.9899	0.480638
4	149492	145210	300125	49.8099	48.3832	1.80691
5	154487	143820	299122	51.6468	48.0807	0.272464
6	153940	134024	290174	53.0509	46.1875	0.761612
7	140021	169041	311106	45.0075	54.3355	0.657011
8	115244	184920	300531	38.3468	61.5311	0.122117
9	97649	200425	299402	32.6147	66.9418	0.443551
10	94865	199304	294506	32.2116	67.674	0.114429
Average	124882	168459	294949	42.3828	57.0749	0.54225
SEM	8140.49	8877.43	3250.05	2.80986	2.89583	0.161051
Day 13	SOX2	GATA6	Total Area	% SOX2	% GATA6	% Other
1	230494	213578	444789	51.821	48.0178	0.1612
2	96556	162919	259651	37.1868	62.7454	0.0677833
3	51116	140410	193330	26.4398	72.6271	0.93312
4	36623	63115	100365	36.4898	62.8855	0.62472
5	51825	124832	178468	29.0388	69.9464	1.01475
6	62961	147432	211186	29.8131	69.8114	0.375498
7	144764	144359	294629	49.1343	48.9969	1.86879
8	218344	188356	410816	53.1489	45.8492	1.00191
9	160072	180853	343930	46.542	52.5842	0.873724
10	283163	271787	557768	50.7672	48.7276	0.505228
Average	133592	163764	299493	41.0382	58.2192	0.742672
SEM	27693.1	17601.3	44367.5	3.28642	3.30947	0.165379
Day 16	SOX2	GATA6	Total Area	% SOX2	% GATA6	% Other
1	664771	221699	886639	74.9765	25.0044	0.0190607
2	532963	227647	760938	70.0403	29.9166	0.0431047
3	292690	144313	437007	66.976	33.023	0.000915317
4	298811	250441	549470	54.3817	45.5786	0.0396746
5	314827	299004	613883	51.2845	48.707	0.00847067
6	208503	212953	422071	49.4	50.4543	0.14571
7	403849	179152	583328	69.2319	30.7121	0.0560577
8	401201	249779	651762	61.5564	38.3237	0.119982
9	525933	330942	857551	61.3296	38.5915	0.0788291
10	251741	257532	511022	49.2623	50.3955	0.342255
Average	389529	237346	627367	60.8439	39.0707	0.0854061
SEM	45973.7	17085.1	51505.3	2.96507	2.94757	0.0321539
Day 22	SOX2	GATA6	Total Area	% SOX2	% GATA6	% Other
1	849290	162145	1043840	81.3621	15.5335	3.1044
2	659515	122426	781978	84.3393	15.6559	0.00473159
3	618222	224481	857954	72.0577	26.1647	1.7776
4	472080	91666	565666	83.4556	16.205	0.339423
5	479985	188782	670128	71.6259	28.171	0.203096
6	370027	200020	570867	64.8184	35.0379	0.143641
7	283163	271787	557768	50.7672	48.7276	0.505228
8	353006	159104	513801	68.7048	30.9661	0.329116
9	257201	91352	349906	73.5057	26.1076	0.386675
10	667302	270395	951039	70.1656	28.4315	1.40289
Average	500979	178216	686295	72.0802	27.1001	0.81968
SEM	61015.1	20750.5	68647	3.14487	3.22136	0.311568

## Sheet: Fig. 2f
Figure 2f
Tube major axis (um)					Tube minor axis (um)					Aspect Ratio
	F3.5.2	H3.3.1	A2.1.1			F3.5.2	H3.3.1	A2.1.1			F3.5.2	H3.3.1	A2.1.1
Day 4	61	75	45		Day 4	33	35	44		Day 4	1.84848	2.14286	1.02273
	83	73	62			41	47	50			2.02439	1.55319	1.24
	70	70	51			39	30	47			1.79487	2.33333	1.08511
	53	73	53			29	32	38			1.82759	2.28125	1.39474
	69	63	49			45	37	45			1.53333	1.7027	1.08889
	44	81	59			40	42	58			1.1	1.92857	1.01724
	50	79	50			37	50	40			1.35135	1.58	1.25
	67	71	42			36	43	38			1.86111	1.65116	1.10526
	77	69	44			36	37	40			2.13889	1.86486	1.1
	81	70	52			32	41	52			2.53125	1.70732	1
	58	80	55			49	39	51			1.18367	2.05128	1.07843
Mean	64.8182	73.0909	51.0909		Mean	37.9091	39.3636	45.7273		Mean	1.74499	1.89059	1.12567
SEM	3.86551	1.62623	1.85107		SEM	1.74489	1.82544	1.96834		SEM	0.12848	0.0840304	0.0363541
N=11
	F3.5.2	H3.3.1	A2.1.1			F3.5.2	H3.3.1	A2.1.1			F3.5.2	H3.3.1	A2.1.1
Day 10	193	290	163		Day 10	82	79	112		Day 10	2.35366	3.67089	1.45536
	213	256	196			73	101	101			2.91781	2.53465	1.94059
	220	283	175			97	97	100			2.26804	2.91753	1.75
	188	242	152			71	105	97			2.64789	2.30476	1.56701
	175	211	148			84	83	109			2.08333	2.54217	1.3578
	233	279	150			88	88	107			2.64773	3.17045	1.40187
	246	291	167			91	90	114			2.7033	3.23333	1.46491
	181	275	151			80	93	97			2.2625	2.95699	1.5567
	195	267	180			98	74	110			1.9898	3.60811	1.63636
	201	259	148			93	99	96			2.16129	2.61616	1.54167
	190	270	161			79	110	103			2.40506	2.45455	1.56311
	217	301	175			82	113	117			2.64634	2.66372	1.49573
Mean	204.333	268.667	163.833		Mean	84.8333	94.3333	105.25		Mean	2.4239	2.88944	1.56093
SEM	6.24176	7.09602	4.40529		SEM	2.52513	3.5018	2.08212		SEM	0.0826082	0.130059	0.0458251
N=12
	F3.5.2	H3.3.1	A2.1.1			F3.5.2	H3.3.1	A2.1.1			F3.5.2	H3.3.1	A2.1.1
Day 13	251	230	199		Day 13	91	84	110		Day 13	2.75824	2.7381	1.80909
	306	298	236			104	98	100			2.94231	3.04082	2.36
	319	313	274			116	125	99			2.75	2.504	2.76768
	272	286	245			77	104	126			3.53247	2.75	1.94444
	261	299	204			89	114	121			2.93258	2.62281	1.68595
	210	287	188			111	95	109			1.89189	3.02105	1.72477
	204	290	216			98	103	97			2.08163	2.81553	2.2268
	285	282	222			91	100	104			3.13187	2.82	2.13462
	233	273	301			121	106	104			1.92562	2.57547	2.89423
	328	398	238			85	93	113			3.85882	4.27957	2.10619
	301	377	225			90	86	102			3.34444	4.38372	2.20588
	254	444	201			103	124	95			2.46602	3.58065	2.11579
	213	374	184			73	92	115			2.91781	4.06522	1.6
	272	389	207			117	83	106			2.32479	4.68675	1.95283
	257	352	201			99	97	94			2.59596	3.62887	2.1383
Mean	264.4	326.133	222.733		Mean	97.6667	100.267	106.333		Mean	2.76363	3.64842	2.11111
SEM	10.0536	15.2312	8.31606		SEM	3.72976	3.34446	2.42343		SEM	0.147754	0.191175	0.0942466
N=15
	F3.5.2	H3.3.1	A2.1.1			F3.5.2	H3.3.1	A2.1.1			F3.5.2	H3.3.1	A2.1.1
Day 16	422	469	319		Day 16	79	57	104		Day 16	5.34177	8.22807	3.06731
	505	558	333			93	89	93			5.43011	6.26966	3.58065
	489	725	291			97	82	89			5.04124	8.84146	3.26966
	556	589	357			96	69	105			5.79167	8.53623	3.4
	392	665	313			96	75	92			4.08333	8.86667	3.40217
	401	566	298			83	91	90			4.83133	6.21978	3.31111
	417	582	342			99	93	99			4.21212	6.25806	3.45455
	526	555	366			97	75	111			5.42268	7.4	3.2973
	423	600	380			109	125	100			3.88073	4.8	3.8
Mean	459	589.889	333.222		Mean	94.3333	84	98.1111		Mean	4.89278	7.26888	3.39808
SEM	20.137	24.0026	10.2331		SEM	2.9392	6.40746	2.54102		SEM	0.228147	0.482838	0.0688901
N=9

## Sheet: Fig. 3f
Figure 3f
N2B27 only							N2B27 + 500 nM Hh-Ag1.5
	H3.3.1							H3.3.1
			Number of cells							Number of cells
Marker	Organoid	Z Slice	# PAX2	# Nuclei	% Nuclei		Marker	Organoid	Z Slice	PAX2	Nuclei	% Nuclei
PAX2	1	1	1085	1118	97.0483		PAX2	1	1	955	1054	90.6072
	1	2	829	883	93.8845			1	2	892	1015	87.8818
	2	1	877	905	96.9061			1	3	653	808	80.8168
	2	2	901	961	93.7565			2	1	748	946	79.0698
	2	3	819	840	97.5			2	2	916	1010	90.6931
	3	1	954	1077	88.5794			3	1	589	759	77.6021
	3	2	962	1013	94.9654			3	2	603	897	67.2241
	4	1	948	1052	90.1141			4	1	907	958	94.6764
	4	2	875	928	94.2888			4	2	684	913	74.9179
	5	1	783	797	98.2434			4	3	627	822	76.2774
	5	2	656	725	90.4828		Mean		10	7574	9182	81.9766
	5	3	683	843	81.0202		SEM					2.73962
	6	1	849	913	92.9901		N=4 organoids
	6	2	973	1024	95.0195
	6	3	906	941	96.2806
Mean		15	13100	14020	93.4053
SEM					1.14719
N=6 organoids
Marker	Organoid	Z Slice	LBX1	Nuclei	% Nuclei		Marker	Organoid	Z Slice	LBX1	Nuclei	% Nuclei
LBX1	1	1	460	1104	41.6667		LBX1	1	1	406	849	47.821
	1	2	513	985	52.0812			1	2	344	792	43.4343
	1	3	484	1038	46.6281			1	3	286	827	34.5828
	2	1	491	1121	43.8002			2	1	519	1033	50.242
	2	2	367	870	42.1839			2	2	470	1075	43.7209
	2	3	612	1041	58.7896			3	1	365	919	39.7171
	3	1	403	926	43.5205			3	2	251	860	29.186
	3	2	295	790	37.3418			4	1	271	839	32.3004
	4	1	358	862	41.5313			4	2	198	924	21.4286
	4	2	475	901	52.7192		Mean		9	3110	8118	38.0481
	4	3	431	1045	41.244		SEM					3.13574
Mean		21	4889	10683	45.5915		N=4 organoids
SEM					1.92151
N=4 organoids
Marker	Organoid	Z Slice	LHX9	Nuclei	% Nuclei		Marker	Organoid	Z Slice	LHX9	Nuclei	% Nuclei
LHX9	1	1	307	1074	28.5847		LHX9	1	1	48	1062	4.51977
	1	2	353	939	37.5932			1	2	23	917	2.50818
	2	1	361	1024	35.2539			2	1	17	948	1.79325
	2	2	404	833	48.4994			2	2	35	899	3.89321
	3	1	362	942	38.4289			2	3	59	847	6.96576
	3	2	393	1046	37.5717			3	1	45	737	6.10583
	4	1	298	900	33.1111			3	2	67	802	8.35411
	4	2	246	778	31.6195		Mean		7	294	6212	4.87716
	5	1	209	862	24.2459		SEM					0.902108
	5	2	328	920	35.6522		N=3 organoids
Mean		15	3261	9318	35.0561
SEM					2.05369
N=5 organoids
Marker	Organoid	Z Slice	ISL1	Nuclei	% Nuclei		Marker	Organoid	Z Slice	ISL1	Nuclei	% Nuclei
ISL1	1	1	711	956	74.3724		ISL1	1	1	840	960	87.5
	1	2	837	1122	74.5989			1	2	723	1114	64.9013
	1	3	934	1030	90.6796			2	1	901	1023	88.0743
	2	1	674	989	68.1496			2	2	457	864	52.8935
	2	2	383	777	49.2921			3	1	501	742	67.5202
	3	1	719	1016	70.7677			3	2	639	881	72.5312
	3	2	735	850	86.4706			4	1	533	827	64.4498
	4	1	457	715	63.9161			4	2	611	905	67.5138
	4	2	432	814	53.0713			5	1	820	1042	78.6948
	4	3	378	806	46.8983			5	2	417	695	60
	4	4	198	914	21.663		Mean		10	6442	9053	70.4079
Mean		11	6458	9989	63.6254		SEM					3.6133
SEM					5.9687		N=5 organoids
N=4 organoids
Marker	Organoid	Z Slice	CHX10	Nuclei	% Nuclei		Marker	Organoid	Z Slice	CHX10	Nuclei	% Nuclei
CHX10	1	1	30	818	3.66748		CHX10	1	1	123	1095	11.2329
	1	2	26	906	2.86976			1	2	254	1080	23.5185
	2	1	93	1121	8.29616			1	3	333	1127	29.5475
	2	2	53	950	5.57895			2	1	117	960	12.1875
	2	3	44	794	5.54156			2	2	185	858	21.5618
	3	1	54	1013	5.3307			3	1	252	1032	24.4186
	3	2	62	1078	5.75139			3	2	217	1105	19.638
Mean		7	362	6680	5.29086			4	1	101	847	11.9244
SEM					0.652622			4	2	313	790	39.6203
N=3 organoids							Mean		9	1895	8894	21.5166
							SEM					3.10241
							N=3 organoids
Marker	Organoid	Z Slice	Nkx-6.1	Nuclei	% Nuclei			Organoid	Z Slice	Nkx-6.1	Nuclei	% Nuclei
Nkx-6.1	1	1	265	1111	23.8524			1	1	803	832	96.5144
	1	2	103	1027	10.0292			1	2	954	1001	95.3047
	1	3	211	1056	19.9811			2	1	817	999	81.7818
	2	1	309	941	32.8374			2	2	1033	1113	92.8122
	2	2	147	919	15.9956			3	1	714	730	97.8082
	3	1	189	951	19.8738			3	2	779	826	94.3099
	3	2	300	891	33.67			4	1	899	912	98.5746
	3	3	71	671	10.5812			4	2	1012	1104	91.6667
	4	1	128	712	17.9775			5	1	958	1077	88.9508
Mean		9	1723	8279	20.5331			5	2	793	818	96.9438
SEM					2.81914		Mean		10	8762	9412	93.4667
N=4 organoids							SEM					1.6021
							N=5 organoids

## Sheet: Fig. 5a
Figure 5a
Pre-Treatment CHIR/FGF
Day 13	F3.5.2	H3.3.1	A2.1.1
	617	321	717
	301	360	611
	488	266	692
	454	345	509
	380	449	483
	399	296	582
	735	403	593
	707	437	744
	618	351	433
	642	379	522
	355	350	581
	409	511	440
	479	409	386
	543	462	561
	670	298	703
	492	714	656
	571	552	410
	703	505	379
	284	531	312
	315	719	524
	555	463	435
	401	565	511
	523	607	462
	476	339	537
Average	504.875	443	532.625
SEM	27.3651	25.5534	23.6683
Day 22
	1004	1094	611
	1073	959	829
	898	902	1203
	781	825	1093
	1002	767	566
	613	853	483
	709	909	637
	708	864	592
	639	788	945
	597	621	1074
	503	651	680
	1033	656	485
	571	705	710
	855	744	532
	420	738	1194
	1012	297	1047
	674	843	543
	917	569	726
	892	741	1032
	1066	448	543
	1054	617	1117
	962	707	508
	567	596	666
Average	806.522	734.522	774.609
SEM	42.7772	35.9648	52.5265

## Sheet: Fig. 5b
Figure 5b
	F3.5.2	H3.3.1	A2.1.1
Day 13	1	1	1
Day 16	1.35	1.21	1.28
Day 22	1.7	1.55	1.8

## Sheet: Fig. 6b
Figure 6b
LDN + SB																			No Treatment
		F3.5.2						H3.3.1						A2.1.1							F3.5.2						H3.3.1						A2.1.1
Dish	Field	# Truncated	# Total	% Truncated		Dish	Field	# Truncated	# Total	% Truncated		Dish	Field	# Truncated	# Total	% Truncated			Dish	Field	# Truncated	# Total	% Truncated		Dish	Field	# Truncated	# Total	% Truncated		Dish	Field	# Truncated	# Total	% Truncated
N=1	1	3	5	60		N=1	1	2	6	33.3333		N=1	1	7	12	58.3333			N=1	1	1	5	20		N=1	1	1	5	20		N=1	1	0	11	0
N=1	2	1	4	25		N=1	2	2	4	50		N=1	2	4	13	30.7692			N=1	2	0	6	0		N=1	2	0	7	0		N=1	2	2	13	15.3846
N=1	3	6	6	100		N=1	3	3	7	42.8571		N=1	3	2	11	18.1818			N=1	3	1	6	16.6667		N=1	3	0	9	0		N=1	3	0	10	0
N=1	4	2	2	100		N=1	4	2	7	28.5714		N=1	4	7	11	63.6364			N=1	4	1	7	14.2857		N=1	4	1	9	11.1111		N=1	4	1	8	12.5
N=1	5	1	3	33.3333		N=1	5	2	5	40		N=1	5	5	9	55.5556			N=1	5	0	4	0		N=1	5	0	12	0		N=1	5	0	8	0
N=1	6	3	4	75		N=1	6	3	9	33.3333		N=1	6	2	8	25			N=1	6	2	5	40		N=1	6	0	9	0		N=1	6	1	7	14.2857
N=1	7	5	5	100		N=1	7	1	3	33.3333		N=1	7	5	8	62.5			N=2	1	1	6	16.6667		N=2	1	2	4	50		N=2	1	2	10	20
N=1	8	2	4	50		N=1	8	3	6	50		N=1	8	3	10	30			N=2	2	1	11	9.09091		N=2	2	0	6	0		N=2	2	0	5	0
N=1	9	3	6	50		N=1	9	3	5	60		N=1	9	5	7	71.4286			N=2	3	0	12	0		N=2	3	1	9	11.1111		N=2	3	0	7	0
N=1	10	3	4	75		N=1	10	3	8	37.5		N=1	10	10	12	83.3333			N=2	4	0	8	0		N=2	4	1	7	14.2857		N=2	4	3	7	42.8571
N=1	11	2	6	33.3333		N=1	11	1	9	11.1111		N=1	11	1	9	11.1111			N=2	5	2	8	25		N=2	5	0	7	0		N=2	5	1	6	16.6667
N=1	12	6	6	100		N=1	12	7	11	63.6364		N=1	12	3	10	30			N=2	6	0	9	0		N=2	6	0	5	0		N=2	6	2	9	22.2222
N=1	13	4	4	100		N=1	13	2	7	28.5714		N=1	13	4	7	57.1429			N=3	1	2	7	28.5714		N=3	1	2	10	20		N=3	1	0	4	0
N=1	14	1	4	25		N=1	14	1	8	12.5		N=1	14	8	10	80			N=3	2	1	6	16.6667		N=3	2	1	9	11.1111		N=3	2	0	6	0
N=1	15	3	3	100		N=1	15	2	10	20		N=1	15	6	6	100			N=3	3	2	6	33.3333		N=3	3	0	11	0		N=3	3	1	5	20
N=2	1	1	9	11.1111		N=2	1	2	5	40		N=2	1	3	5	60			N=3	4	0	5	0		N=3	4	0	13	0		N=3	4	1	7	14.2857
N=2	2	2	9	22.2222		N=2	2	3	4	75		N=2	2	1	6	16.6667			N=3	5	0	6	0		N=3	5	0	9	0		N=3	5	1	8	12.5
N=2	3	5	5	100		N=2	3	2	4	50		N=2	3	2	4	50			N=3	6	3	9	33.3333		N=3	6	0	12	0		N=3	6	1	5	20
N=2	4	1	4	25		N=2	4	0	7	0		N=2	4	3	4	75			Mean	18	17	126	14.0897		Mean	18	9	153	7.6455		Mean	18	16	136	11.7057
N=2	5	2	6	33.3333		N=2	5	1	8	12.5		N=2	5	5	5	100			SEM	count	sum	sum	3.06377		SEM	count	sum	sum	3.18567		SEM	count	sum	sum	2.86102
N=2	6	5	13	38.4615		N=2	6	0	6	0		N=2	6	2	7	28.5714			N=45 fields						N=45 fields						N=45 fields
N=2	7	3	12	25		N=2	7	3	5	60		N=2	7	3	7	42.8571
N=2	8	7	10	70		N=2	8	4	7	57.1429		N=2	8	5	5	100
N=2	9	2	5	40		N=2	9	2	8	25		N=2	9	4	9	44.4444
N=2	10	1	7	14.2857		N=2	10	1	6	16.6667		N=2	10	0	4	0
N=2	11	2	6	33.3333		N=2	11	3	5	60		N=2	11	4	6	66.6667
N=2	12	3	5	60		N=2	12	0	7	0		N=2	12	5	7	71.4286
N=2	13	2	13	15.3846		N=2	13	2	10	20		N=2	13	3	5	60
N=2	14	6	14	42.8571		N=2	14	1	9	11.1111		N=2	14	2	4	50
N=2	15	2	7	28.5714		N=2	15	2	9	22.2222		N=2	15	5	7	71.4286
N=3	1	1	6	16.6667		N=3	1	1	3	33.3333		N=3	1	4	10	40
N=3	2	1	5	20		N=3	2	1	3	33.3333		N=3	2	1	6	16.6667
N=3	3	2	4	50		N=3	3	4	4	100		N=3	3	7	8	87.5
N=3	4	0	5	0		N=3	4	1	6	16.6667		N=3	4	11	12	91.6667
N=3	5	2	6	33.3333		N=3	5	1	2	50		N=3	5	0	7	0
N=3	6	4	4	100		N=3	6	4	5	80		N=3	6	4	9	44.4444
N=3	7	2	6	33.3333		N=3	7	1	3	33.3333		N=3	7	6	9	66.6667
N=3	8	5	8	62.5		N=3	8	0	6	0		N=3	8	6	10	60
N=3	9	3	5	60		N=3	9	5	7	71.4286		N=3	9	5	7	71.4286
N=3	10	3	8	37.5		N=3	10	0	6	0		N=3	10	1	3	33.3333
N=3	11	3	11	27.2727		N=3	11	3	5	60		N=3	11	5	6	83.3333
N=3	12	2	8	25		N=3	12	2	4	50		N=3	12	5	9	55.5556
N=3	13	2	5	40		N=3	13	2	6	33.3333		N=3	13	3	4	75
N=3	14	1	2	50		N=3	14	4	4	100		N=3	14	4	6	66.6667
N=3	15	0	3	0		N=3	15	3	5	60		N=3	15	6	8	75
Mean	45	120	277	47.5963		Mean	45	95	274	38.1293		Mean	45	187	342	55.1404
SEM	count	sum	sum	4.49033		SEM	count	sum	sum	3.78768		SEM	count	sum	sum	3.92071
N=45 fields						N=45 fields						N=45 fields

## Sheet: Fig. 7g
Figure 7g
H3.3.1
EMLO N =	TFAP2A Day 13	TFAP2A Day 22	SOX10 Day 13	SOX10 Day 22
1	26	89	9	44
2	47	156	17	31
3	60	213	31	67
4	43	100	24	81
5	31	75	15	63
6		113	13	49
7		178		39
8				55
AVE	41.4	132	18.1667	53.625
SEM	6.02163	19.3563	3.27024	5.75989

## Sheet: Fig. 7h
Figure 7h
H3.3.1
EMLO N =	Day 13	Day 22
1	5	130
2	27	97
3	13	53
4	8	82
5	47	217
6	17	174
7	9	88
8	11	76
9	23	144
10	13
AVE	17.3	117.889
SEM	3.55745	17.6316

[truncated: 3 more sheets: Fig. 7i, Fig. 9e, Fig. 9f]
